# Supplementary material for: Genotype–Phenotype Correlations and Shifting Diagnosis Age in Turkish Mucopolysaccharidosis Type II Patients: A Multicenter Retrospective Study
Source: Diagnostics (Basel). 2025 Oct 31;15(21):2773. doi: 10.3390/diagnostics15212773 (PMC12607719; doi:10.3390/diagnostics15212773)
Supplement: Supplementary file 1 [file diagnostics-15-02773-s001.zip]

Archive with 1 entries (1 files):
- diagnostics-3934192-update-final-supplementary.pdf
